# Supplementary material for: The Potential of a Saliva Test for Screening of Alveolar Bone Resorption
Source: Healthcare (Basel). 2023 Jun 21;11(13):1822. doi: 10.3390/healthcare11131822 (PMC10340156; doi:10.3390/healthcare11131822)
Supplement: Supplementary file 1 [file healthcare-11-01822-s001.zip]

Archive with 1 entries (1 files):
- healthcare-2428001-supplementary.pdf
